# Supplementary material for: Circulating microRNAs as Biomarkers of Hepatic Fibrosis in Schistosomiasis Japonica Patients in the Philippines
Source: Diagnostics (Basel). 2022 Aug 5;12(8):1902. doi: 10.3390/diagnostics12081902 (PMC9406767; doi:10.3390/diagnostics12081902)
Supplement: Supplementary file 1 [file diagnostics-12-01902-s001.zip]

Archive with 1 entries (1 files):
- diagnostics-1831667-supplementary.pdf
